# Supplementary material for: A New Cypovirus-1 Strain as a Promising Agent for Lepidopteran Pest Control
Source: Microbiol Spectr. 2023 May 8;11(3):e03855-22. doi: 10.1128/spectrum.03855-22 (PMC10269911; doi:10.1128/spectrum.03855-22)
Supplement: Supplemental file 1 — Table S1. Download spectrum.03855-22-s0001.xlsx, XLSX file, 0.01 MB [file spectrum.03855-22-s0001.xlsx]

## Sheet: Table S1
	Table S1. Properties of the sequenced DsCPV1 genome.
	Segment	GenBank acc.# (RNA)	Segment size (bp)	GC, %	GenBank acc.# (protein)	Protein size (aa)	ORF position (nt)	Protein description				Best blastp match
								structural group	Name(s)	BmCPV1 PDB acc.#	Protein product (acc. to LdCPV-1, isolate Rao)	Dendrolimus punctatus CPV1				Lymantria dispar LdCPV1(NA)
												GenBank acc.# (protein)	Identity, %	Positive, %	Coverage, %	GenBank acc.# (protein)	Identity, %	Positive, %	Coverage, %
	S1	OL774552.1	4164	43.4	UQX14472.1	1333	40-4041	capsid	capsid shell protein; CSP; VP1	3IZX	Major capsid protein VP1	AAN84544.1	100	100	100	NP_149146.1	95.35	97.75	100
	S2	OL774553.1	3853	41.7	UQX14473.1	1225	78-3755	TEC	RNA-dependent RNA Polymerase; RdRP	6TY8	RNA-directed RNA polymerase VP2	AAN46860.1	99.84	100	100	NP_149147.1	99.51	99.59	100
	S3	OL774554.1	3846	42.2	UQX14474.1	1237	41-3754	capsid	A-spike protein; PPPDE domain-containing protein; VP2	7WHM	Putative structural protein VP3	AAN86620.1	95.47	97.98	100	NP_149148.1	99.52	99.84	100
	S4	OL774555.1	3262	42.6	UQX14475.1	1058	14-3190	capsid	turret protein; B-spike protein; TP; VP3	3IZX	Outer capsid protein VP4	AAN17823.1	99.53	99.81	100	NP_149149.1	94.23	98.11	100
	S5	OL774556.1	2851	42.9	UQX14476.1	881	71-2716	NSP	p101; NSP5	-	Non-structural protein 1	AAN84545.1	99.89	99.89	100	NP_149150.1	99.32	99.32	100
	S6	OL774557.1	1792	43	UQX14477.1	561	44-1729	TEC	NTPase; VP4	6TY8	Microtubule-associated protein VP6	AAN84546.1 AAO53256.1	97.15 99.29	99.11 99.47	100	NP_149151.1	92.69	97.33	100
	S7	OL774558.1	1502	46.4	UQX14478.1	448	25-1371	capsid	large protrusion protein; LPP; VP5	3IZX	Putative structural protein VP5	AAO59390.1	99.78	99.78	100	NP_149152.1	98.88	99.11	100
	S8	OL774559.1	1332	46	UQX14479.1	390	38-1210	NSP	p44; NSP8	-	Non-structural protein 3	AAO59391.1	99.49	99.49	100	NP_149153.1	99.23	99.74	100
	S9	OL774560.1	1186	44.4	UQX14480.1	320	75-1037	NSP	NS5; NSP9	-	Non-structural protein 5	AAO59392.1	100	100	100	NP_149154.1	90.31	96.25	100
	S10	OL774561.1	944	48.1	UQX14481.1	248	42-788	NSP	Polyhedrin	2OH5	polyhedrin	AAO59393.1 AAN17827.1	98.39 100.00	99.19 100.00	100	NP_149155.1	99.6	99.6	100
	acc.#, accession number
	TEC, transcriptional enzyme complex
	NSP, non-structural protein
